# Supplementary material for: Dynamic Control of Quantum Dot Localization in Nematic Liquid Crystal Matrix by Means of Photoinduced Phase Transition
Source: Molecules. 2025 Dec 30;31(1):131. doi: 10.3390/molecules31010131 (PMC12788157; doi:10.3390/molecules31010131)
Supplement: Supplementary file 1 [file molecules-31-00131-s001.zip]

Archive with 1 entries (1 files):
- molecules-3991644-supplementary.pdf
